# Supplementary material for: In Vitro Study of Interleukin-6 when Used at Low Dose and Ultra-Low Dose in Micro-Immunotherapy
Source: Life (Basel). 2024 Mar 12;14(3):375. doi: 10.3390/life14030375 (PMC10971188; doi:10.3390/life14030375)
Supplement: Supplementary file 1 [file life-14-00375-s001.zip]

Archive with 1 entries (1 files):
- life-2893795-supplementary.pdf
